# Supplementary material for: Fatty Acid Profiling in Kernels Coupled with Chemometric Analyses as a Feasible Strategy for the Discrimination of Different Walnuts
Source: Foods. 2022 Feb 9;11(4):500. doi: 10.3390/foods11040500 (PMC8871327; doi:10.3390/foods11040500)
Supplement: Supplementary file 1 [file foods-11-00500-s001.zip]

Archive with 1 entries (1 files):
- foods-1580271-supplementary.pdf
